# Supplementary material for: Epigenetic Regulation in Primary CNS Tumors: An Opportunity to Bridge Old and New WHO Classifications
Source: Cancers (Basel). 2023 Apr 27;15(9):2511. doi: 10.3390/cancers15092511 (PMC10177493; doi:10.3390/cancers15092511)
Supplement: Supplementary file 1 [file cancers-15-02511-s001.zip]

Archive with 1 entries (1 files):
- cancers-2258129-supplementary.pdf
